# Supplementary material for: Identification of the Elusive Pyruvate Reductase of Chlamydomonas reinhardtii Chloroplasts
Source: Plant Cell Physiol. 2015 Nov 15;57(1):82–94. doi: 10.1093/pcp/pcv167 (PMC4722173; doi:10.1093/pcp/pcv167)
Supplement: Supplementary Data [file supp_pcv167_suppl_data.zip]

Archive with 21 entries (21 files):
- pcp-2015-e-00308-File024.pdf
- pcp-2015-e-00308-File025.pdf
- pcp-2015-e-00308-File026.pdf
- pcp-2015-e-00308-File027.pdf
- pcp-2015-e-00308-File028.pdf
- pcp-2015-e-00308-File029.pdf
- pcp-2015-e-00308-File030.pdf
- pcp-2015-e-00308-File031.pdf
- pcp-2015-e-00308-File011.doc
- pcp-2015-e-00308-File012.pdf
- pcp-2015-e-00308-File013.pdf
- pcp-2015-e-00308-File014.pdf
- pcp-2015-e-00308-File015.pdf
- pcp-2015-e-00308-File016.pdf
- pcp-2015-e-00308-File017.pdf
- pcp-2015-e-00308-File018.pdf
- pcp-2015-e-00308-File019.pdf
- pcp-2015-e-00308-File020.pdf
- pcp-2015-e-00308-File021.pdf
- pcp-2015-e-00308-File022.pdf
- pcp-2015-e-00308-File023.pdf
